# Supplementary material for: Detailed Transcriptome Description of the Neglected Cestode Taenia multiceps
Source: PLoS One. 2012 Sep 25;7(9):e45830. doi: 10.1371/journal.pone.0045830 (PMC3458062; doi:10.1371/journal.pone.0045830)
Supplement: Table S1 — Detailed KEGG pathway categories of the T. multiceps unigenes. (XLS) [file pone.0045830.s003.xls]

## Sheet: Sheet1
Table S1. Detailed KEGG pathway categories of the T. multiceps unigenes.
KEGG pathway categories	Unigenes	Most abundant KEGG pathway
Metabolism	3348
Carbohydrate Metabolism	844	ko00562 Inositol phosphate metabolism
Energy Metabolism	144	ko00190 Oxidative phosphorylation
Lipid Metabolism	473	ko00564 Glycerophospholipid metabolism
Nucleotide Metabolism	515	ko00230 Purine metabolism
Amino Acid Metabolism	424	ko00310 Lysine degradation
Metabolism of Other Amino Acids	158	ko00480 Glutathione metabolism
Glycan Biosynthesis and Metabolism	346	ko00510 N-Glycan biosynthesis
Metabolism of Cofactors and Vitamins	317	ko00740 Riboflavin metabolism
Metabolism of Terpenoids and Polyketides	46	ko00900 Terpenoid backbone biosynthesis
Biosynthesis of Other Secondary Metabolites	6	ko00524 Butirosin and neomycin biosynthesis
Xenobiotics Biodegradation and Metabolism	75	ko00983 Drug metabolism - other enzymes
Genetic information processing (GIP)	2569
Transcription	726	ko03040 Spliceosome
Translation	194	ko00970 Aminoacyl-tRNA biosynthesis
Folding, Sorting and Degradation	1115	ko04141 Protein processing in endoplasmic reticulum
Replication and Repair	534	ko03420 Nucleotide excision repair
Environmental information processing (EIP)	2358
Membrane Transport	86	ko02010 ABC transporters
Signal Transduction	1974	ko04010 MAPK signaling pathway
Signaling Molecules and Interaction	298	ko04080 Neuroactive ligand-receptor interaction
Cellular processes	3868
Transport and Catabolism	1032	ko04144 Endocytosis
Cell Motility	630	ko04810 Regulation of actin cytoskeleton
Cell Growth and Death	778	ko04114 Oocyte meiosis
Cell Communication	1428	ko04530 Tight junction
Organismal systems	5075
Immune System	1642	ko04666 Fc gamma R-mediated phagocytosis
Endocrine System	947	ko04910 Insulin signaling pathway
Circulatory System	592	ko04270 Vascular smooth muscle contraction
Digestive System	454	ko04970 Salivary secretion
Excretory System	282	ko04962 Vasopressin-regulated water reabsorption
Nervous System	464	ko04722 Neurotrophin signaling pathway
Sensory System	320	ko04745 Phototransduction - fly
Development	310	ko04360 Axon guidance
Environmental Adaptation	64	ko04710 Circadian rhythm - mammal
Human diseases	5600
Cancers	459	ko05200 Pathways in cancer
Immune System Diseases	70	ko05322 Systemic lupus erythematosus
Neurodegenerative Diseases	1075	ko05016 Huntington's disease
Cardiovascular Diseases	997	ko05414 Dilated cardiomyopathy
Metabolic Diseases	88	ko04930 Type II diabetes mellitus
Infectious Diseases	1626	ko05130 Pathogenic Escherichia coli infection
