# Supplementary material for: Detailed Transcriptome Description of the Neglected Cestode Taenia multiceps
Source: PLoS One. 2012 Sep 25;7(9):e45830. doi: 10.1371/journal.pone.0045830 (PMC3458062; doi:10.1371/journal.pone.0045830)
Supplement: Table S3 — The 109 common genes among T. multiceps , T. spiralis , A. caninum and A. suum . (XLS) [file pone.0045830.s005.xls]

## Sheet: Sheet1
Table S3. The 109 common genes among T. multiceps, T. spiralis, A. caninum and A. suum.
Taenia multiceps	Trichinella spiralis	Ancylostoma caninum	Ascaris suum	Annotations
Unigene6911	ABIR02001029_spliced_feat	gi|21808426|gb|BQ666744.1|BQ666744	ASCF_530_4701	udp-glucose glycoprotein:glucosyltransferase [Schistosoma mansoni]
Unigene12702	ABIR02001868_spliced_feat	gi|162409177|gb|FC550658.1|FC550658	ASCP_9616_237	tubulin subunit beta [Schistosoma mansoni]
Unigene17060	ABIR02001868_spliced_feat	gi|157999308|gb|EX545926.1|EX545926	ASCP_4428_882	tubulin subunit beta [Schistosoma mansoni]
Unigene9719	ABIR02001868_spliced_feat	gi|157995566|gb|EX542184.1|EX542184	ASCP_2688_1332	tubulin subunit beta [Schistosoma mansoni]
Unigene17055	ABIR02001868_spliced_feat	gi|157995945|gb|EX542563.1|EX542563	ASCP_2688_1332	tubulin beta-6 [Fasciola hepatica]
Unigene17057	ABIR02001868_spliced_feat	gi|157995945|gb|EX542563.1|EX542563	ASCP_2224_1535	tubulin beta-6 [Fasciola hepatica]
Unigene17059	ABIR02001868_spliced_feat	gi|157995945|gb|EX542563.1|EX542563	ASCP_2224_1535	tubulin beta-6 [Fasciola hepatica]
Unigene17063	ABIR02001868_spliced_feat	gi|157995945|gb|EX542563.1|EX542563	ASCP_2688_1332	tubulin beta-6 [Fasciola hepatica]
Unigene17065	ABIR02001868_spliced_feat	gi|157995945|gb|EX542563.1|EX542563	ASCP_2688_1332	tubulin beta-6 [Fasciola hepatica]
Unigene17067	ABIR02001868_spliced_feat	gi|157995945|gb|EX542563.1|EX542563	ASCP_2688_1332	tubulin beta-6 [Fasciola hepatica]
Unigene20893	ABIR02001868_spliced_feat	gi|157999308|gb|EX545926.1|EX545926	ASCP_7150_555	tubulin beta-2 [Fasciola hepatica]
Unigene19070	ABIR02001868_spliced_feat	gi|157995386|gb|EX542004.1|EX542004	ASCP_2224_1535	tubulin beta-1 [Fasciola hepatica]
Unigene8325	ABIR02000750_spliced_feat	gi|162410235|gb|FC552022.1|FC552022	ASCF_617_4443	splicing factor 3b, subunit 1, 155kDa [Taeniopygia guttata]
Unigene1732	ABIR02000721_spliced_feat	gi|162405649|gb|FC547011.1|FC547011	ASCP_1142_2340	spliceosome RNA helicase bat1 [Ictalurus punctatus]
Unigene17609	ABIR02000049_spliced_feat	gi|21809326|gb|BQ667644.1|BQ667644	ASCP_3591_1062	similar to ubiquitin [Monodelphis domestica]
Unigene11655	ABIR02001868_spliced_feat	gi|7584431|gb|AW700324.1|AW700324	ASCP_8919_363	similar to tubulin, beta, 2 [Apis mellifera]
Unigene17074	ABIR02001206_spliced_feat	gi|21808496|gb|BQ666814.1|BQ666814	ASCP_7949_471	similar to tubulin, alpha 2 isoform 2 [Strongylocentrotus purpuratus]
Unigene8697	ABIR02001206_spliced_feat	gi|6449931|gb|AW181471.1|AW181471	ASCP_2176_1560	similar to Tubulin alpha-2 chain (Alpha-tubulin 2) [Canis familiaris]
Unigene17222	ABIR02000445_spliced_feat	gi|161102252|gb|EY471192.1|EY471192	ASCF_3971_1950	similar to glutamate dehydrogenase 1 [Strongylocentrotus purpuratus]
Unigene8910	ABIR02001575_spliced_feat	gi|158010138|gb|EX556756.1|EX556756	ASCP_121_6079	similar to Cpsf6 protein, partial [Strongylocentrotus purpuratus]
Unigene17358	ABIR02001855_spliced_feat	gi|6449925|gb|AW181465.1|AW181465	ASCF_634_4394	serine/threonine protein phosphatase PP1-beta catalytic subunit [Loa loa]
Unigene7036	ABIR02000069_spliced_feat	gi|158009683|gb|EX556301.1|EX556301	ASCF_8803_639	rotamase E [Schistosoma mansoni]
Unigene18700	ABIR02000960_spliced_feat	gi|20198998|gb|BQ125087.1|BQ125087	ASCP_1679_1878	Ribosomal protein L40 [Schistosoma japonicum]；ubiquitin (ribosomal protein L40) [Schistosoma mansoni]
Unigene18818	ABIR02000262_spliced_feat	gi|161095064|gb|EY463590.1|EY463590	ASCF_6473_1332	Ras-related protein Rap-1b precursor [Anoplopoma fimbria]
Unigene17023	ABIR02001013_spliced_feat	gi|161095064|gb|EY463590.1|EY463590	ASCF_6473_1332	ras-related protein rap-1b [Ictalurus furcatus]
Unigene18608	ABIR02001110_spliced_feat	gi|156184500|gb|EW743292.1|EW743292	ASCP_1510_2005	ras homolog gene family, member A-like isoform 2 [Saccoglossus kowalevskii]
Unigene17443	ABIR02001210_spliced_feat	gi|161096137|gb|EY464552.1|EY464552	ASCF_2873_2363	Rab-protein 8 [Schistosoma japonicum]
Unigene18183	ABIR02001074_spliced_feat	gi|21807936|gb|BQ666254.1|BQ666254	ASCF_3806_2004	Rab7 [Aiptasia pulchella]
Unigene2727	ABIR02000827_spliced_feat	gi|161100419|gb|EY468463.1|EY468463	ASCF_115_7679	PRP8 pre-mRNA processing factor 8 homolog (S. cerevisiae) [Taeniopygia guttata]
Unigene2886	ABIR02001855_spliced_feat	gi|157991103|gb|EX537722.1|EX537722	ASCP_371_3983	protein phosphatase-1 [Schistosoma mansoni]
Unigene2907	ABIR02001855_spliced_feat	gi|157991103|gb|EX537722.1|EX537722	ASCP_371_3983	protein phosphatase-1 [Schistosoma mansoni]
Unigene5536	ABIR02001855_spliced_feat	gi|157991103|gb|EX537722.1|EX537722	ASCP_371_3983	protein phosphatase-1 [Schistosoma mansoni]
Unigene19349	ABIR02001855_spliced_feat	gi|158003268|gb|EX549886.1|EX549886	ASCP_371_3983	protein phosphatase 1, catalytic subunit, gamma isoform [Schistosoma japonicum]
Unigene1929	ABIR02000051_spliced_feat	gi|21809356|gb|BQ667674.1|BQ667674	ASCP_1679_1878	polyubiquitin [Eriocheir sinensis]
Unigene2189	ABIR02000316_spliced_feat	gi|162403123|gb|FC544342.1|FC544342	ASCF_346_5370	plasma membrane calcium-transporting atpase [Schistosoma mansoni]
Unigene4880	ABIR02000316_spliced_feat	gi|162404130|gb|FC545549.1|FC545549	ASCF_346_5370	plasma membrane calcium-transporting atpase [Schistosoma mansoni]
Unigene8956	ABIR02000435_spliced_feat	gi|162404130|gb|FC545549.1|FC545549	ASCF_346_5370	plasma membrane calcium-transporting atpase [Schistosoma mansoni]
Unigene17356	ABIR02001205_spliced_feat	gi|158005455|gb|EX552073.1|EX552073	ASCP_1566_1960	phosphoenolpyruvate carboxykinase [Taenia multiceps]
Unigene12861	ABIR02000899_spliced_feat	gi|16924841|gb|BM077805.1|BM077805	ASCF_7900_1013	Pad1 homolog [Schistosoma mansoni]
Unigene17132	ABIR02000259_spliced_feat	gi|7363667|gb|AW626763.1|AW626763	ASCP_9124_336	NADH dehydrogenase (ubiquinone) flavoprotein 1 [Schistosoma japonicum]
Unigene741	ABIR02000263_spliced_feat	gi|161093406|gb|EY462038.1|EY462038	ASCP_642_3142	Na+/K+-ATPase alpha subunit [Taenia solium]
Unigene1645	ABIR02003939_spliced_feat	gi|85672989|gb|DW718346.1|DW718346	ASCU_25402_309	muscarinic acetylcholine (GAR) receptor [Schistosoma mansoni]
Unigene12405	ABIR02001672_spliced_feat	gi|162412039|gb|FC553425.1|FC553425	ASCF_2712_2431	Isocitrate dehydrogenase [NAD] subunit gamma mitochondrial [Schistosoma mansoni]
Unigene7899	ABIR02000965_spliced_feat	gi|21807968|gb|BQ666286.1|BQ666286	ASCF_955_3804	hypotherical protein [Schistosoma japonicum]
Unigene3141	ABIR02000015_spliced_feat	gi|11180219|gb|BF250036.1|BF250036	ASCF_4298_1850	histone H3 [Schistosoma mansoni]
Unigene25494	ABIR02000081_spliced_feat	gi|157998092|gb|EX544710.1|EX544710	ASCP_2679_1337	histone H2B [Schistosoma mansoni]
Unigene24160	ABIR02000081_spliced_feat	gi|7275457|gb|AW588425.1|AW588425	ASCF_5108_1642	histone H2A.x-like [Pongo abelii]
Unigene8541	ABIR02000056_spliced_feat	gi|157994735|gb|EX541355.1|EX541355	ASCP_8788_378	histone H2A [Schistosoma mansoni
Unigene18844	ABIR02000015_spliced_feat	gi|7275457|gb|AW588425.1|AW588425	ASCF_5108_1642	histone 1, H4c [Homo sapiens]
Unigene17922	ABIR02000959_spliced_feat	gi|158019987|gb|EX566605.1|EX566605	ASCF_1465_3237	heat shock protein 90 [Phascolosoma esculenta]
Unigene18939	ABIR02000344_spliced_feat	gi|157995096|gb|EX541714.1|EX541714	ASCF_2931_2338	heat shock protein 70 [Schistosoma mansoni]
Unigene18109	ABIR02000935_spliced_feat	gi|157993723|gb|EX540343.1|EX540343	ASCP_1210_2284	heat shock 70 kDa protein [Echinococcus granulosus]
Unigene20585	ABIR02001575_spliced_feat	gi|158010138|gb|EX556756.1|EX556756	ASCP_121_6079	GA26137 [Drosophila pseudoobscura pseudoobscura]
Unigene17702	ABIR02000562_spliced_feat	gi|17124842|gb|BM130290.1|BM130290	ASCP_2386_1458	elongation factor 1 alpha [Echinococcus granulosus]
Unigene4920	ABIR02001616_spliced_feat	gi|158019023|gb|EX565641.1|EX565641	ASCF_185_6637	DNA-directed RNA polymerase II largest subunit [Schistosoma mansoni]
Unigene15012	ABIR02000671_spliced_feat	gi|158010302|gb|EX556920.1|EX556920	ASCF_1471_3233	DNA replication licensing factor MCM5 [Schistosoma mansoni]
Unigene18954	ABIR02001908_spliced_feat	gi|162410121|gb|FC551335.1|FC551335	ASCP_3443_1098	developmentally regulated GTP-binding protein 1 (drg 1) [Schistosoma mansoni]
Unigene20411	ABIR02000937_spliced_feat	gi|158009581|gb|EX556199.1|EX556199	ASCF_2055_2797	cleavage and polyadenylation specificity factor [Schistosoma mansoni]
Unigene20412	ABIR02000937_spliced_feat	gi|158009581|gb|EX556199.1|EX556199	ASCF_2055_2797	cleavage and polyadenylation specificity factor [Schistosoma mansoni]
Unigene2613	ABIR02000753_spliced_feat	gi|157995315|gb|EX541933.1|EX541933	ASCF_4637_1753	chaperonin containing t-complex protein 1 beta subunit tcpb [Schistosoma mansoni]
Unigene250	ABIR02000951_spliced_feat	gi|158003400|gb|EX550018.1|EX550018	ASCF_8046_974	CDH1-D [Gallus gallus]
Unigene17384	ABIR02000335_spliced_feat	gi|7584858|gb|AW700704.1|AW700704	ASCP_8166_447	CalModulin family member (cmd-1) [Caenorhabditis elegans]
Unigene17383	ABIR02000335_spliced_feat	gi|7584858|gb|AW700704.1|AW700704	ASCP_8166_447	calmodulin [Lumbricus rubellus]
Unigene3843	ABIR02000718_spliced_feat	gi|158002308|gb|EX548926.1|EX548926	ASCP_711_3009	calcium ATPase 2 [Schistosoma mansoni]
Unigene5716	ABIR02001868_spliced_feat	gi|157994567|gb|EX541187.1|EX541187	ASCP_2688_1332	beta-tubulin, Tub-2 [Echinococcus multilocularis]
Unigene17964	ABIR02001868_spliced_feat	gi|162404614|gb|FC546080.1|FC546080	ASCP_2688_1332	beta-tubulin, Tub-1 [Echinococcus multilocularis]
Unigene17965	ABIR02001868_spliced_feat	gi|158011091|gb|EX557709.1|EX557709	ASCP_2688_1332	beta-tubulin, Tub-1 [Echinococcus multilocularis]
Unigene18720	ABIR02001248_spliced_feat	gi|157993740|gb|EX540360.1|EX540360	ASCP_3328_1128	beta-actin [Hyriopsis cumingii]
Unigene10932	ABIR02001868_spliced_feat	gi|157994567|gb|EX541187.1|EX541187	ASCP_2688_1332	beta tubulin [Ixodes scapularis]
Unigene17056	ABIR02001868_spliced_feat	gi|157999308|gb|EX545926.1|EX545926	ASCP_2688_1332	beta tubulin [Aplysia californica]
Unigene17061	ABIR02001868_spliced_feat	gi|157999308|gb|EX545926.1|EX545926	ASCP_2688_1332	beta tubulin [Aplysia californica]
Unigene17062	ABIR02001868_spliced_feat	gi|157999308|gb|EX545926.1|EX545926	ASCP_2688_1332	beta tubulin [Aplysia californica]
Unigene17066	ABIR02001868_spliced_feat	gi|157999308|gb|EX545926.1|EX545926	ASCP_2688_1332	beta tubulin [Aplysia californica]
Unigene26716	ABIR02000827_spliced_feat	gi|158016904|gb|EX563522.1|EX563522	ASCF_917_3864	ATP-dependent RNA Helicase [Schistosoma mansoni]
Unigene27479	ABIR02000949_spliced_feat	gi|158002543|gb|EX549161.1|EX549161	ASCF_3514_2108	ATP synthase subunit beta vacuolar [Schistosoma mansoni]
Unigene13522	ABIR02001978_spliced_feat	gi|161103871|gb|EY473328.1|EY473328	ASCF_2210_2694	ATP synthase alpha subunit vacuolar [Schistosoma mansoni]
Unigene17795	ABIR02001689_spliced_feat	gi|157990353|gb|EX536972.1|EX536972	ASCP_2555_1377	ATP synthase alpha subunit mitochondrial [Schistosoma mansoni]
Unigene4903	ABIR02000139_spliced_feat	gi|158017423|gb|EX564041.1|EX564041	ASCF_881_3916	AP-1 complex subunit beta-1 (Adapter-related protein complex 1 beta-1 subunit)protein complex 1 beta large chain) [Schistosoma japonicum]
Unigene17209	ABIR02000813_spliced_feat	gi|162399333|gb|FC541206.1|FC541206	ASCP_7731_495	alpha-tubulin [Hymenolepis diminuta]
Unigene2116	ABIR02000813_spliced_feat	gi|21808496|gb|BQ666814.1|BQ666814	ASCP_3249_1150	alpha-tubulin [Hymenolepis diminuta]
Unigene26147	ABIR02000756_spliced_feat	gi|157997493|gb|EX544111.1|EX544111	ASCP_3963_976	alpha-tubulin [Hymenolepis diminuta]
Unigene26637	ABIR02000813_spliced_feat	gi|157995890|gb|EX542508.1|EX542508	ASCP_6716_598	alpha-tubulin [Hymenolepis diminuta]
Unigene18888	ABIR02001206_spliced_feat	gi|162406820|gb|FC547959.1|FC547959	ASCU_24276_316	alpha-1 tubulin [Hirudo medicinalis]
Unigene12659	ABIR02000813_spliced_feat	gi|157994970|gb|EX541588.1|EX541588	ASCP_2607_1359	alpha tubulin a1 [Mesenchytraeus solifugus]
Unigene6296	ABIR02001206_spliced_feat	gi|21808496|gb|BQ666814.1|BQ666814	ASCP_3249_1150	alpha tubulin [Schistosoma mansoni]
Unigene18537	ABIR02000481_spliced_feat	gi|161094467|gb|EY462670.1|EY462670	ASCF_3476_2119	ADP-ribosylation factor [Dugesia japonica]
Unigene18719	ABIR02001248_spliced_feat	gi|157993740|gb|EX540360.1|EX540360	ASCP_3335_1128	actin 1 [Echinococcus granulosus]
Unigene17451	ABIR02000712_spliced_feat	gi|157992483|gb|EX539103.1|EX539103	ASCP_3326_1128	actin [Taenia solium]
Unigene17453	ABIR02000712_spliced_feat	gi|157992483|gb|EX539103.1|EX539103	ASCP_3326_1128	actin [Taenia solium]
Unigene17450	ABIR02001248_spliced_feat	gi|158001484|gb|EX548102.1|EX548102	ASCP_3332_1128	actin [Diphyllobothrium dendriticum]
Unigene17452	ABIR02001248_spliced_feat	gi|158001484|gb|EX548102.1|EX548102	ASCP_5197_771	actin [Diphyllobothrium dendriticum]
Unigene17454	ABIR02000712_spliced_feat	gi|157992483|gb|EX539103.1|EX539103	ASCP_3326_1128	actin [Diphyllobothrium dendriticum]
Unigene17455	ABIR02000712_spliced_feat	gi|157992483|gb|EX539103.1|EX539103	ASCP_3326_1128	actin [Diphyllobothrium dendriticum]
Unigene2503	ABIR02000712_spliced_feat	gi|157992483|gb|EX539103.1|EX539103	ASCP_3326_1128	actin [Diphyllobothrium dendriticum]
Unigene9076	ABIR02000712_spliced_feat	gi|157992483|gb|EX539103.1|EX539103	ASCP_3326_1128	actin [Diphyllobothrium dendriticum]
Unigene1141	ABIR02000344_spliced_feat	gi|17124951|gb|BM130399.1|BM130399	ASCP_1561_1965	78 kDa glucose-regulated protein [Echinococcus granulosus]
Unigene17266	ABIR02000466_spliced_feat	gi|7584680|gb|AW700567.1|AW700567	ASCP_6034_672	60S ribosomal protein L8 [Schistosoma japonicum]
Unigene12884	ABIR02000247_spliced_feat	gi|158014920|gb|EX561538.1|EX561538	ASCF_2945_2333	26S proteasome regulatory subunit T4 [Schistosoma japonicum]
Unigene12886	ABIR02000247_spliced_feat	gi|158014920|gb|EX561538.1|EX561538	ASCF_2945_2333	26S proteasome regulatory subunit T4 [Schistosoma japonicum]
Unigene13054	ABIR02001598_spliced_feat	gi|15766311|gb|BI744509.1|BI744509	ASCP_2896_1257	26S proteasome regulatory subunit T3 [Schistosoma japonicum]
Unigene11348	ABIR02001123_spliced_feat	gi|157991100|gb|EX537719.1|EX537719	ASCP_2752_1308	26S protease regulatory subunit [Schistosoma mansoni]
Unigene17330	ABIR02000670_spliced_feat	gi|157990021|gb|EX536640.1|EX536640	ASCP_2563_1374	26S protease regulatory subunit [Schistosoma mansoni]
Unigene17331	ABIR02000670_spliced_feat	gi|157990021|gb|EX536640.1|EX536640	ASCP_2563_1374	26S protease regulatory subunit [Schistosoma mansoni]
Unigene18181	ABIR02001110_spliced_feat	gi|162412147|gb|FC553550.1|FC553550	ASCF_8575_761	Rho2 GTPase [Schistosoma mansoni]
Unigene6268	ABIR02001855_spliced_feat	gi|157991103|gb|EX537722.1|EX537722	ASCP_371_3983	protein phosphatase-1 [Schistosoma mansoni]
Unigene18815	ABIR02000051_spliced_feat	gi|7275581|gb|AW588549.1|AW588549	ASCP_2450_1422	polyubiquitin [Taenia asiatica]
Unigene17372	ABIR02000015_spliced_feat	gi|7275457|gb|AW588425.1|AW588425	ASCF_5108_1642	histone H2A.x-like [Pongo abelii]
Unigene18927	ABIR02000798_spliced_feat	gi|21809271|gb|BQ667589.1|BQ667589	ASCP_2019_1647	ATP synthase beta subunit [Schistosoma mansoni]
Unigene18956	ABIR02000949_spliced_feat	gi|158018464|gb|EX565082.1|EX565082	ASCF_8921_524	26S protease regulatory subunit 8 [Ictalurus punctatus]
